# Supplementary material for: Strong SARS-CoV-2 T-Cell Responses after One or Two COVID-19 Vaccine Boosters in Allogeneic Hematopoietic Stem Cell Recipients
Source: Cells. 2022 Sep 27;11(19):3010. doi: 10.3390/cells11193010 (PMC9563037; doi:10.3390/cells11193010)
Supplement: Supplementary file 1 [file cells-11-03010-s001.zip]

Archive with 1 entries (1 files):
- cells-1906823-SM.pdf
